# Supplementary material for: Comprehensive insights into the disease burden linked to air pollution exposure across U.S. states: findings from the 2021 Global Burden of Disease Study
Source: Front Public Health. 2025 Jul 23;13:1636544. doi: 10.3389/fpubh.2025.1636544 (PMC12325274; doi:10.3389/fpubh.2025.1636544)
Supplement: Supplementary file 1 [file Data_Sheet_1.csv]

location_name	PM2.5_2010	PM2.5_2021	Change_PM2.5_(%)	DALYs_IHD_2010	DALYs_IHD_2021	Change_IHD_(%)	DALYs_COPD_2010	DALYs_COPD_2021	Change_COPD_(%)	DALYs_Stroke_2010	DALYs_Stroke_2021	Change_Stroke_(%)	DALYs_Lung Cancer_2010	DALYs_Lung Cancer_2021	Change_Lung Cancer_(%)	DALYs_Diabetes_2010	DALYs_Diabetes_2021	Change_Diabetes_(%)	DALYs_LRI_2010	DALYs_LRI_2021	Change_LRI_(%)
Alabama	12.18	8.36	-31.4	16381.86	9705.47	-40.75	6757.96	4840.31	-28.38	5326.93	3519.83	-33.92	6213.94	3309.3	-46.74	7442.58	5839.84	-21.53	2187	1228.87	-43.81
Alaska	6.57	6.27	-4.58	520.07	696.24	33.87	206.97	321.75	55.46	158.44	242.6	53.12	238.23	269.77	13.24	324.52	562.2	73.24	67.76	70.99	4.77
Arizona	7.82	8.4	7.43	8678.17	6394.61	-26.31	3618.53	2973.57	-17.82	2141.17	1824.59	-14.79	2833.5	1772.67	-37.44	4769.73	4904.01	2.82	1025.86	674.4	-34.26
Arkansas	11.68	9.43	-19.23	9688.95	6389.03	-34.06	3423.3	2521.03	-26.36	2580.16	1577.6	-38.86	3331.7	1782.7	-46.49	3773.65	3151.06	-16.5	1181.55	604.47	-48.84
California	9.53	10.08	5.78	70905.35	54579.03	-23.03	24457.29	19692.24	-19.48	20536.36	18143.31	-11.65	19585.23	12405.79	-36.66	33291.17	37414.17	12.38	9217.18	6193.17	-32.81
Colorado	7.12	8.42	18.33	2933.91	1573.12	-46.38	1595.36	946.74	-40.66	947.19	568.48	-39.98	1044.98	473.3	-54.71	1658.35	1268.23	-23.52	444.57	180.62	-59.37
Connecticut	8.36	7.3	-12.64	5173.58	3099.18	-40.1	1939.29	1297.22	-33.11	1387.65	890.13	-35.85	1959.39	968.37	-50.58	2758.29	2443.13	-11.43	690.4	349.19	-49.42
Delaware	10.93	7.75	-29.1	2103.86	1357.21	-35.49	823	601.03	-26.97	567.9	456.37	-19.64	873.74	488.57	-44.08	1165.92	1061.63	-8.94	236.2	127.58	-45.99
District Of Columbia	10.88	8.71	-19.97	1692.88	1011.3	-40.26	354.71	239.17	-32.57	400.84	287.2	-28.35	489.94	250.47	-48.88	676.19	554.18	-18.04	191.27	96.82	-49.38
Florida	7.64	7.28	-4.76	32221.51	16926.42	-47.47	12553.76	7207.68	-42.59	8220.81	5384.37	-34.5	11731.27	5276.5	-55.02	17428.2	12770.62	-26.72	2752.7	1336.85	-51.44
Georgia	12.31	9.51	-22.77	23551.18	16500.93	-29.94	9952.76	7703.26	-22.6	8022.39	5892.83	-26.55	9115.12	5468.78	-40	12625.98	11980.24	-5.11	3513.66	1870.39	-46.77
Hawaii	8.25	3.04	-63.22	431.21	193.45	-55.14	129.11	62.75	-51.4	152.22	76.18	-49.95	154.32	61.31	-60.27	291.79	165.9	-43.14	82.52	32.5	-60.61
Idaho	10.77	9.58	-11.03	1094.3	682.35	-37.64	502.82	379.68	-24.49	337.9	222.04	-34.29	370.64	203.81	-45.01	649.84	542.85	-16.46	142.77	75.51	-47.11
Illinois	11.87	9.26	-21.99	32968.5	23244.91	-29.49	11752.83	9553.03	-18.72	9104.9	7516.75	-17.44	11673.31	7471.86	-35.99	14476.51	14687.56	1.46	4355.63	2688.3	-38.28
Indiana	13.64	9.76	-28.41	18344.77	12657.83	-31	7938.46	6464.61	-18.57	5134.49	3940.5	-23.25	7060.67	4410.35	-37.54	8975.12	8706.14	-3	2195.78	1243.18	-43.38
Iowa	11.55	8.47	-26.67	6902.57	4624.28	-33.01	2478.17	1918.93	-22.57	1664.96	1169.27	-29.77	2179.21	1355.17	-37.81	2789.23	2618.19	-6.13	748.33	433.62	-42.06
Kansas	8.99	9.65	7.38	5072.07	3507.99	-30.84	2261.45	1610.2	-28.8	1555.05	988.58	-36.43	1888.85	1093	-42.13	2589.37	2263.23	-12.6	737.55	379.86	-48.5
Kentucky	11.65	9.03	-22.48	13858.24	8979.84	-35.2	5930.06	4541.76	-23.41	3637.5	2594	-28.69	6066.65	3409.15	-43.81	6402.11	5633	-12.01	1854.68	1019.18	-45.05
Louisiana	9.86	7.83	-20.55	12114.42	7669.44	-36.69	3863.5	2914.06	-24.57	3225.83	2298.95	-28.73	4219.93	2421.79	-42.61	5694.29	4848.5	-14.85	1509.1	748.91	-50.37
Maine		4.99		771.86	302.23	-60.84	374.72	167.54	-55.29	220.12	89.83	-59.19	365.64	129.93	-64.46	504.88	261.57	-48.19	101.81	35.74	-64.9
Maryland	11.28	7.22	-35.94	12848.83	7704.76	-40.04	4153.03	2837.42	-31.68	3469.99	2614.3	-24.66	4256.18	2293	-46.13	6517.62	5796.09	-11.07	1598.17	801.4	-49.85
Massachusetts	8.68	6.98	-19.67	8353.46	3662.96	-56.15	3093.16	1773.74	-42.66	2213.59	1158.75	-47.65	3305.08	1380.54	-58.23	4239.64	3210.69	-24.27	1294.03	517.85	-59.98
Michigan	9.78	9.41	-3.82	23186.49	17840.92	-23.05	7737.13	7052.07	-8.85	5462.33	4685.08	-14.23	7447.29	5240.44	-29.63	10466.07	11255.04	7.54	2265.04	1596.76	-29.5
Minnesota	8.11	7.34	-9.59	4976.13	3439.91	-30.87	2237.78	1733.94	-22.52	1816.27	1351.47	-25.59	2244.37	1375.41	-38.72	3292.45	3148.4	-4.38	672	366.95	-45.39
Mississippi	10.81	8.52	-21.25	8590.22	5496.92	-36.01	3090.34	2257.79	-26.94	2523.61	1750.29	-30.64	3103.82	1747.38	-43.7	3899.34	3051.18	-21.75	1100.74	687.86	-37.51
Missouri	11.06	8.64	-21.87	17587.14	11108.35	-36.84	6579.72	4799.21	-27.06	4426.5	3041.63	-31.29	6019.32	3561.55	-40.83	7183.41	6423.32	-10.58	2068.68	1134.51	-45.16
Montana	7.46	8.57	14.88	589.85	442.43	-24.99	300.52	231.03	-23.12	180.58	119.65	-33.74	216.92	122.41	-43.57	316.19	284.28	-10.09	81.2	41.95	-48.34
Nebraska	9.78	7.7	-21.26	2479.57	1541.96	-37.81	1261.45	857.48	-32.02	824.06	502.23	-39.05	989	526.28	-46.79	1427.77	1191.42	-16.55	342.48	199.33	-41.8
Nevada	6.19	7.59	22.56	2840.16	2354.35	-17.11	1221.8	999	-18.24	762.28	629.71	-17.39	1074.73	654.61	-39.09	1406.86	1464.09	4.07	457.69	248.76	-45.65
New Hampshire	7.43	5.62	-24.33	1197.87	571.1	-52.32	540.32	283.37	-47.55	324.54	162.95	-49.79	517.49	208.06	-59.79	738.72	492.71	-33.3	143.37	57.41	-59.96
New Jersey	9.27	8.25	-11.04	18235.17	10980.18	-39.79	5772.72	4031.65	-30.16	4477.19	3107.29	-30.6	5709.67	3073.02	-46.18	8909.63	7990.12	-10.32	1852.67	1105.22	-40.34
New Mexico	5.66	7.71	36.34	1351.27	940.56	-30.39	622.28	385.47	-38.06	371.14	230.82	-37.81	400.33	196.62	-50.89	942.89	675.14	-28.4	188.73	95.07	-49.63
New York	9.09	7.18	-21	40426.82	24739.14	-38.81	10787.5	7506.08	-30.42	7126.83	4725.96	-33.69	10723.52	5795.97	-45.95	16844.78	15946.73	-5.33	4785.45	2691.58	-43.75
North Carolina	10.46	7.8	-25.44	20184.17	11908.45	-41	8104.82	5493.06	-32.22	6400.13	4225.28	-33.98	8045.48	4250.28	-47.17	10820.83	9481.89	-12.37	2808.53	1491.3	-46.9
North Dakota	8.27	8.15	-1.52	595.19	307.74	-48.3	213.34	124.1	-41.83	171.26	93.8	-45.23	176.24	89.47	-49.24	325.11	245.22	-24.57	75.98	33.29	-56.19
Ohio	12.87	9.7	-24.61	33190.28	23262.03	-29.91	13444.48	10420.13	-22.5	9079.72	6979.91	-23.13	12193.12	7608.64	-37.6	17070.05	15760.02	-7.67	3843.8	2357.85	-38.66
Oklahoma	11.5	10.02	-12.88	11065.74	5984.8	-45.92	4363.19	2815.52	-35.47	2734.76	1610.71	-41.1	3466.01	1907.42	-44.97	4561.39	3522.03	-22.79	1282	579.04	-54.83
Oregon	6.88	10.02	45.53	2752.26	1619.19	-41.17	1388.06	907.66	-34.61	1038.71	692.14	-33.37	1275.29	652.13	-48.86	1887.27	1494.76	-20.8	316.16	171.06	-45.89
Pennsylvania	11.91	8.85	-25.66	36009.76	22336.61	-37.97	13017.15	8893.01	-31.68	9627.33	6370.6	-33.83	12407.06	6958.6	-43.91	16243.08	14375.2	-11.5	4162.17	2394.88	-42.46
Rhode Island	7.3	6.55	-10.24	1955.26	996.21	-49.05	656.12	374.92	-42.86	421.94	234.73	-44.37	658.03	304.85	-53.67	847.09	670.26	-20.88	209.73	83.68	-60.1
South Carolina	10.7	8.27	-22.72	12113.84	6975.04	-42.42	4595.3	3295.98	-28.27	3766.91	2533.68	-32.74	4459.76	2468.76	-44.64	6001.07	5242.86	-12.63	1420.72	722.32	-49.16
South Dakota	7.34	6.73	-8.3	897.61	666.57	-25.74	338.94	266.76	-21.3	233.05	169.89	-27.1	286.88	189.36	-33.99	439.21	414.29	-5.67	115.49	70.64	-38.83
Tennessee	13.03	8.57	-34.24	19693	12248.98	-37.8	6738.78	5064.51	-24.85	5028.9	3319.76	-33.99	6984.44	3799.95	-45.59	8221.95	6901.49	-16.06	2475.19	1328.96	-46.31
Texas	10.12	8.75	-13.63	47344.58	35780.99	-24.42	17209.63	13474.01	-21.71	14127.53	10995.8	-22.17	14577.3	8816.09	-39.52	24482.07	24635.54	0.63	5996.49	3551.02	-40.78
Utah	8.03	8.28	3.15	2244.45	1641.51	-26.86	943.99	798.98	-15.36	796.73	638.22	-19.9	556.27	360.81	-35.14	1678.24	1659.74	-1.1	434.57	234.57	-46.02
Vermont	7.17	6.02	-16.09	618.34	283.61	-54.13	277.7	122.96	-55.72	157.07	71.81	-54.28	260.36	90.51	-65.24	351.16	191.3	-45.52	63.13	21.52	-65.91
Virginia	10.15	7.8	-23.11	13763.48	8063.62	-41.41	5350.71	3521.06	-34.19	4351.63	2763.78	-36.49	5411.59	2733.86	-49.48	7838.79	6666.27	-14.96	1928.83	900.9	-53.29
Washington	6.74	7.39	9.65	5648.93	3548.5	-37.18	2317.06	1624.63	-29.88	1676.19	1204.39	-28.15	2230.37	1224.65	-45.09	3361.13	2923.24	-13.03	569.97	368.21	-35.4
West Virginia	12.74	9.71	-23.78	5549.71	3233.41	-41.74	2468.78	1511.49	-38.78	1457.66	819.63	-43.77	2195.47	1075.93	-50.99	2995.55	2194.07	-26.76	673.92	323.56	-51.99
Wisconsin	9.82	7.99	-18.66	9590.97	7648.21	-20.26	3509.06	3195.59	-8.93	2655.98	2146.46	-19.18	3437.29	2471.04	-28.11	4705.18	5105.02	8.5	1150.24	715.37	-37.81
Wyoming	4.72	5.43	15.06	187.48	79.77	-57.45	95.9	47.29	-50.69	49.36	23.04	-53.31	63.6	24.55	-61.4	97.14	53.43	-44.99	29.66	9.8	-66.95
